# Supplementary material for: Recommendations for research studies on treatment of idiopathic scoliosis: Consensus 2014 between SOSORT and SRS non–operative management committee
Source: Scoliosis. 2015 Mar 7;10:8. doi: 10.1186/s13013-014-0025-4 (PMC4360938; doi:10.1186/s13013-014-0025-4)
Supplement: Additional file 1: — First reference scheme. [file 13013_2014_25_MOESM1_ESM.xls]

## Sheet: Inclusion Criteria
			Deformity												Aesthetic compromise	Pain
			Hump >4°	10°	15°	20°	25°	30°	35°	40°	45°	50°	-->
IN	Infantile	Age 0-2	0	L			M				H					P
J1	Juvenile 1	Age 3-4	0	L			M				H					P
J2	Juvenile 2	Age 5-7	0	L			M			H		VH				P
J3	Juvenile 3	Age 8-9	0	L			M			H		VH				P
A0	Adolescent	Risser 0-2	0	L			M (SRS)			H		VH				P
A3	Adolescent	Risser 3-4 (European 3)	0		L		M				H				E	P
A4	Adolescent	European Risser 4	0			L		M			H				E	P
AD	Adult	Risser 5 to menopause (55 years)	0					L			H				E	P
PM	Post-Menopause	Age 55-70	0					L			H				E	P
EL	Elderly	Age above 70	0					L			H				E	P
FP	Flexed posture		0			L		M			H					P
PR	Pregnancy	0-2 years from start of pregnancy	0			L		M			H					P
